# Supplementary material for: Generation of sheep with defined FecBB and TBXT mutations and porcine blastocysts with KCNJ5G151R/+ mutation using prime editing
Source: BMC Genomics. 2023 Jun 12;24:313. doi: 10.1186/s12864-023-09409-y (PMC10258939; doi:10.1186/s12864-023-09409-y)
Supplement: Supplementary file 3 — Additional file 3: Table S1. The targeted deep sequencing-based analysis of the off-target site in BMPR1B-edited lambs. Table S2. The targeted deep sequencing-based analysis of the off-target sites in TBXT-edited lambs. [file 12864_2023_9409_MOESM3_ESM.xlsx]

## Sheet: Table S1
Table S1. The targeted deep sequencing-based analysis of the off-target site in BMPR1B-edited lambs.
Off-target site	Sample no.	Off-target efficiency (%)
Spacer OT1	#59	0.0340855
	#68	0.0356397
	#70	0.0298329
	#72	0.0146252
	#74	0.0208088
	WT	0.0295159
Spacer OT2	#59	0.0229095
	#68	0.0277047
	#70	0.0734214
	#72	0.0421179
	#74	0.0257732
	WT	0.0210452
Spacer OT3	#59	0.0130896
	#68	0.00504477
	#70	0.0277577
	#72	0.0310479
	#74	0.01074
	WT	0.0125043
Spacer OT4	#59	0.00609125
	#68	0.00857339
	#70	0.00533903
	#72	0.0108472
	#74	0.0177557
	WT	0.0178359
Spacer OT5	#59	0.0318522
	#68	0.019115
	#70	0.0164772
	#72	0.0336398
	#74	0.0305577
	WT	0.025227
Nick OT1	#59	0.0196063
	#68	0.0144349
	#70	0.0285124
	#72	0.0121129
	#74	0.0219221
	WT	0.00874126
Nick OT2	#59	0.0115814
	#68	0.00721761
	#70	0.011534
	#72	0.00922027
	#74	0.0167863
	WT	0.0167983
Nick OT3	#59	0.0189988
	#68	0.0110848
	#70	0.013231
	#72	0
	#74	0
	WT	0.00936593
Nick OT4	#59	0.0339575
	#68	0.0314095
	#70	0.0658588
	#72	0.0288317
	#74	0.0254162
	WT	0.0161629
Nick OT5	#59	0.0282294
	#68	0.028585
	#70	0.0201248
	#72	0.0277531
	#74	0.0173661
	WT	0.0337633
Nick OT6	#59	0.0255435
	#68	0.0276861
	#70	0.0159915
	#72	0.0256504
	#74	0.0173581
	WT	0.0294302
Nick OT7	#59	0
	#68	0
	#70	0
	#72	0
	#74	0
	WT	0
Nick OT8	#59	0.0331719
	#68	0.023218
	#70	0.0145582
	#72	0.0171277
	#74	0.0114653
	WT	0.0183318
Nick OT9	#59	0.0125086
	#68	0.010001
	#70	0.0248355
	#72	0.0117392
	#74	0.0171086
	WT	0.0273

## Sheet: Table S2
Table S2. The targeted deep sequencing-based analysis of the off-target sites in TBXT-edited lambs.
Off-target site	Sample no.	Off-target efficiency (%)
Spacer OT1	#34	0
	#80	0
	#86	0
Nick1 OT1	#34	0.0301001
	#80	0.0243704
	#86	0.0307314
Nick1 OT2	#34	0.0338326
	#80	0.0375987
	#86	0.0225581
Nick1 OT3	#34	0.0252821
	#80	0.0206825
	#86	0.0342519
Nick1 OT4	#34	0.00705484
	#80	0.0273768
	#86	0.00728014
Nick1 OT5	#34	0.0319628
	#80	0.0283103
	#86	0.0126486
Nick1 OT6	#34	0
	#80	0
	#86	0
Nick1 OT7	#34	0.0228564
	#80	0.0302273
	#86	0.0263574
Nick1 OT8	#34	0.0226021
	#80	0.027166
	#86	0.0235423
Nick2 OT1	#34	0.0345066
	#80	0.0315278
	#86	0.0311672
Nick2 OT2	#34	0
	#80	0.00523743
	#86	0.00932053
Nick2 OT3	#34	0
	#80	0
	#86	0
Nick2 OT4	#34	0
	#80	0
	#86	0
Nick2 OT5	#34	0
	#80	0
	#86	0
Nick2 OT6	#34	0.00628733
	#80	0.00737354
	#86	0.00869414
Nick2 OT7	#34	0.0137476
	#80	0.0108269
	#86	0.0105626
